# Supplementary material for: Pickering Emulsions Stabilized by Chitosan/Natural Acacia Gum Biopolymers: Effects of pH and Salt Concentrations
Source: Polymers (Basel). 2022 Dec 2;14(23):5270. doi: 10.3390/polym14235270 (PMC9738950; doi:10.3390/polym14235270)
Supplement: Supplementary file 1 [file polymers-14-05270-s001.zip]

Archive with 1 entries (1 files):
- polymers-2046784-supplementary.pdf
